# Supplementary material for: Translation, Cross-Cultural Adaptation, and Psychometric Validation of Dietary Behavior Instruments into Arabic for the MENA Region: A Systematic Review from BRIDGE Project
Source: Nutrients. 2026 Jul 16;18(14):2343. doi: 10.3390/nu18142343 (PMC13414864; doi:10.3390/nu18142343)
Supplement: Supplementary file 1 [file nutrients-18-02343-s001.zip]

Archive with 1 entries (1 files):
- nutrients-4285221-supplementary.pdf
